# Supplementary material for: Access of older people to primary health care in low and middle-income countries: A systematic scoping review
Source: PLoS One. 2024 Apr 19;19(4):e0298973. doi: 10.1371/journal.pone.0298973 (PMC11029620; doi:10.1371/journal.pone.0298973)
Supplement: S2 Table — (XLSX) [file pone.0298973.s004.xlsx]

## Sheet: Full data set
Study ID	Title	Year	Country	Definition and measurement of Access	Definition and measurement of other relevant concepts	Aim of study	Theoretical framework	Context	Study Design	Described PHC services	Population description	Inclusion criteria	Exclusion criteria	Method of recruitment of participants	Total number of participants	PPI	Equality, diversity, and inclusion	Focus	Enabling factors	Hindering factors	Experience/satisfaction of older people	Interventions to maximize access	Outcomes of enabled access	Outcomes of lack of access	Other findings	Limitations	Funding	Notes and implication for future research
Amorim 2020	Satisfaction with the organization of care among elderly users of the services assessed by the PMAQ	2020	Brazil	None	None	To assess the satisfaction of users of primary care services and to identify predictors of satisfaction to organize care and services (within municipalities that adhered to the PMAQ program	None	Public primary healthcare centers, health post, outpost	Cross sectional	None	People aged 60-75 (mean 68.5 y), users of services from teams adhered to PMAQ_AB project	Aged 60 and above. Users of services from teams adhered to PMAQ_AB project	N/A	Clinic patients	(n= 18,671)	N/A	Men and women/ white and non-white skin/ literate and illiterate/ people aged above 75 not represented	Experience/satisfaction; Enabling/hindering factors; Interventions to maximize access	Organization of services: Ease of getting to the health unit: good location of the B2; short distance from the unit to home; short travel time; possibility of not using means of transportation Carrying home visits Opening hours Availability of medication Organization of care: Bonding and welcoming in the service, Active search Complete physical examination Consultation time	None	The majority of participants reported satisfaction with the PHC services within the PMAQ (87.0%). However, the prevalence of older people who are dissatisfied with the organization of care is considerable . Predictors of satisfaction were multiple but all modifiable.	Adopting the Program for Improving Access and Quality of Primary Care (PMAQ-AB ).			In the case of the elderly, the reflection on the disability in mobility and accessibility can limit full use since the task of designing environments for these users is still treated in a very superficial way. Home care is a great opportunity for the elderly to access health services The consultation time is interpreted by the users with a complete physical examination, space for qualified liste…	- Cross sectional design did not allow to establishing temporal relationships between satisfaction and independent variables, and some of these associations may be the result of reverse causality. - Possibility of information and selection bias, due to omission of data, especially with regard to dissatisfaction, and because it is not a probabilistic sample. - Other domains also need to be investi…	The National Council for Scientific and Technological Development (CNPq), AND the FundaÃ§Ã£o de Amparo Ã Pesquisa do Estado do Rio Grande do Sul (FAPERGS)	Study led by the ministry of health within a periodic evaluation of primary care within the PMAQ project. Federal funding sources were allocated to adhered municipalities - they suggested the need to adopt a qualitative design
Augusto 2019	Factors associated with the evaluation of quality of primary health care by older adults living in the Metropolitan Region of Belo Horizonte, Minas Gerais, Brazil, 2010	2019	Brazil	None	Indicator for PHC use: at least one medical visit in the last 12 months	To analyze factors associated with perception of PHC service quality by older people not having private health insurance.	Starfield's Theoretical Framework to assess health services utilization (not described)	Public primary healthcare centers, all other forms of primary care delivery without specifications	Cross sectional	Services delivered within the family health strategy. Description of some preventive measures like cholesterol, blood pressure and blood sugar monitoring.	People aged 60-80+. Female 62%. Non-white skin color 58.9%. Reported at least one chronic disease 72.3%. Schooling up to seven years 85.4%; Living in urban area of Belo Horizonte, and the Metropolitan Region of Belo Horizonte; Exclusive SUS users (they did not have private health insurance)	Population living in the municipalities that comprise RMBH (Belo Horizonte Metropolitan Region) Individuals aged 60 or over Exclusive SUS users (they did not have private health insurance) Being linked to a PHC professional or reference service (health center, doctor, nurse or health center or FHS community health agent)	None reported	Interviewing people living in RMBH (by a governmental body) selected through a Probabilistic stratified cluster sampling method	(n= 893)	Not stated	Men and women/ white and non-white skin colour/ Older people from all age ranges	Experience/satisfaction	Higher Education; age 80+; female gender	None	Older people evaluated positively attributes of PHC related to care coordination, first-contact access, and comprehensiveness. the worst evaluation was accorded to community orientation. - First contact access was better perceived by females with more schooling - Better evaluation of first-contact access and continuity by the more aged - Quality of continuity better perceived by non-white skin co…	None	Enhanced care continuity, care coordination	Lack of family and Community orientation	It was not possible to establish a consistent pattern for the associations we studied but, overall, it appears that greater use of curative or preventive services and reporting of chronic conditions lead to a poorer perception of PHC quality, above all in relation to care coordination, family orientation and community orientation. It is noteworthy that the older elderly, women, with those with mo…	- Cross-sectional design not allowing the evaluation of the temporal relationship between the variables examined - Method used to evaluate PHC attributes, consisting of a single question for each of them (questions prepared based on the same theoretical reference used to define the standardized evaluation instrument for SUS primary care, namely PCA-tool brazil, mostly used for the evaluation of P…	N/A	The results do not just reflect the perception of the elderly people interviewed regarding the structuring of health services in the Belo Horizonte Metropolitan Region. They can also serve to assist with identification of groups with greater care service needs and priorities, in addition to guiding the implementation of policies to improve the quality of SUS primary health care, with the aim of a…
Blay 2008	Equity of Access to Outpatient Care and Hospitalization Among Older Community Residents in Brazil	2008	Brazil	Definition: self-report of any outpatient visits in the previous 6 months, any hospitalization within the previous 12 months, and among the hospitalized whether there had been one or more than one hospitalization	None	To determine whether older people have universal and egalitarian access to and appropriate use of health care services	None	Inpatient and outpatient (without further specification)	Cross sectional	Services delivered within the "single health system" without specification	People aged 60-80+. Female 66%. White skin color 84.2%. Schooling less than 4 years 84.6%. Married 45.4%. Not employed 86.1%. Without private insurance 63.3%. . Non-institutionalized residents . The population consists mainly of descendents of European immigrants living in 9 homogeneous geographic zones covering the state of Rio Grande do Sul, Brazil.	not clearly stated but authors mentioned sample including non institutionalized residents aged 60 years and above in the state of Rio Grande do Sul, Brazil	Not stated	Other: in-home, Structured in-person interviews after a multistage random sampling	(n= 6,961)	Not stated	Men and women/ white and non-white skin colour/ Older people from all age ranges. The homeless/institutionalized are not represented.	Enabling/hindering factors	Female gender, older age, unemployement, being married, favorable socioeconomic status (education, income, private health insurance) Reporting a larger number of health conditions, life-threatening condition, or conditions which could result in serious impairment like diabetes, hypertension, cancer, pneumonia, heart disease, stroke, osteoporosis, and urinary tract infection	None	None	None	None	None	- 72.1% reported an outpatient visit in the previous 6 months. Outpatient service use increased by 34% for each additional health condition - Race/ethnicity and religious affiliation were not associated with outpatients visits.	- The homeless are not represented - Self-reporting may have been incomplete because of forgetfulness, unawareness, or unwillingness - Severity and duration of disease were not determined, and could have affected health service use. The reason for outpatient visit or hospitalization was not determined, neither was there enquiry into alternative sources of medical care - The difficulty in obtainin…	Supported by grants from Conselho Estadual do Idoso, Secretaria do Tra- balho, Cidadania e Assistencia Social, and by Governo do Estado do Rio Grande do Sul (State Council for the Elderly, Secretary of Labour, Citizenship and Social Assistance, and by Government of the State of Rio Grande do Sul). Partially supported by National Institute on Aging grants	- Sample, interviewed in 1995-1996, study published in 2008 - Extracted data imply only outpatient care disregarding the hospitalization component of the study
Bos 2007	Health care provider choice and utilization among the elderly in a state in Brazil: a structural model.	2007	Brazil	None	Indicator for PHC use: at least one medical visit in the past 6 months prior to the study	To assess whether the choice of health care provider and household income impact utilization and health of older people	None	Private clinics; Public clinics; Public primary healthcare centers; Outpatient care	Cross sectional	None	People aged 60 to 69( 57% of sample) Female 67% Non-white 13 Education: total 59% (38% primary level, 19% secondary, 2% university) Married: 45% Economic sector: 25% agriculture, 39% non-specialized occupation Lived alone 19% Reported 2 or more chronic conditions 75%	residents of either sex, at least 60 years of age who were urban and non-institutionalized		Other: survey	(n=7,920)	N/A	Men and women/ white and non-white skin/ literate and illiterate/institutionalized not represented	Enabling/hindering factors	Morbidity (need) High number of physicians per capita at the municipality level	Number of providers at the municipality level Household income		None	None	None	- 72% of the elderly sought and received health care services (a consultation with a doctor) at least once during the6 months prior to the study. - Patients who used the public health care system had lower self-assessed health status than those using the private system. - The total number (i.e., private and public) of physicians has an impact on total health care utilization, but the number of am…	Not described	None	- Using a sample taken in 1995 in southern Brazil, study published in 2007 - The study suggested the need to Further investment in facilities that would increase public system utilization and benefit households that cannot afford private care, and having ADL needs. it suggested also the need of full implementation of the National Plan for Elderly Health (raising the number and capabilities of the…
Caner 2019	Health Care Services and the Elderly: Utilization and Satisfaction in the Aftermath of the Turkish Health Transformation Program	2019	Turkey	None	None	To examine health service utilization and satisfaction among older people	None	Private clinics; Public clinics; Public primary healthcare centers	Cross sectional	Medical consultation with no further description	People aged 65 and above Women More than 50% Married Around 60%. Less than primary education: More than 60% of the sample has l	For both studies: People aged 65 and above - in LSS : individuals who used health care services only	under 65	Other: - interviews -SILC: national survey among a sample selected via two-stage stratified sampling - LSS: national survey for people selected by a two-stage stratified sampling	(n= 3,170 first study in 2006 and 7,032 in 2015) (n= 737 second study in 2004 and 1,214 in 2014)	Not stated	Men and women/different socioeconomic backgroung/ literate and illiterate	Experience/satisfaction	Proximity of services Service satisfaction Increased coverage rate	Cost, high contribution fees Unavailable time (working/looking after children, etc.) Travel distance, means of transportation Insufficient number of doctors, hygiene, behavior, waiting in line, quality of examination Fear of doctors/examination/treatment	Overall satisfaction increased until 2012, after which there is a reversal in the trend. From 2013 to 2015, satisfaction was lower than it was in 2012 because of: Insufficiency of the number of doctors (time spent with the patient and quality of examination), high overall cost of services, high contribution fees Increasing preference for primary over secondary care	Implementation of the family medicine program	None	Unmet need especially in terms of medical examination or treatment	- 79.95% of the elderly visited a health facility during the calendar year - elderly heavier healthcare users - Utilization has increased and, coinciding with the introduction of the family medicine system, the percentage of patients choosing primary care facilities has increased. - Women report less unmet need than men, and married individuals report less unmet need than single individuals. More…	The data set in this study covers only up to 2015.	No financial support	- Data from two cross sectional studies: the first conducted in 2006 and the other from 2006-2015. this study is published in 2019. - More recent data should be studied to observe whether there are any changes in the patterns discovered by this study
Carreira 2010	Difficulties faced by family members of elderly with chronic diseases to access Basic Health Unit	2010	Brazil	None	None	Identifying the difficulties experienced by families of older people having a chronic condition while seeking assistance at the Basic Health Unit (UBS)	None	Public primary healthcare centers; Homecare	Qualitative	Health promotion, prevention, recovery and rehabilitation: medical visits, medications, home visits, awareness sessions, group meeting activities	Families that they had one of their members who was an elderly male and/or female, age 75 or older, living in the household and with family members with at least one chronic disease, with the presence or absence of physical limitations seeking care from basic health units	Families that they had one of their members who was an elderly male and/or female, age 75 or older, living in the household and with family members with at least one chronic disease, with the presence or absence of physical limitations seeking care from basic health units	not described	Clinic patients	8 families (29 persons)	N/A	Dependant or independant, accessing either private or public clinics	Experience/satisfaction; Enabling/hindering factors	None	Lack of continuity of the programs Frequent changes in the members of the health team (discontinuity of treatment and the rupture of bonds between the population and health professionals) Scarce supply of medications and other consumables Transportationnot available Transportation not suitable for older people with physical limitations Geographical distance (service - residence) Delay in making a…	Some families consider the performance of institutions and health professionals deficient in the care of older people because of the lack of programs continuity, scare supply of medication and consumables, geographical barriers and difficult public transportation, delay in getting service, especially specialised ones. Primary care is not prepared to provide adequate carefor older people with grea…	None	None	None	- Home visit proves to be an important tool in the health care of the elderly. It allows, besides the performance of health actions, the prevention of complications of chronic disease, identifying severe states of hyperglycemia, hypotension, and, for example, there may even be indication of hospital admission to stabilize the health condition of the elderly, and it is also a strategy that favors …	Not mentioned	None	- Data gathered in 2005-2006, article published in 2010 - The study suggested the need for new methods of planning and management of health care services, assuring the elderly the continuity of care (organizing a structure different from those existing for other age groups in health services)
Cesário 2021	Trends in the access and use of health services in PHC among Brazilian older adults in the years 2008, 2013 and 2019	2021	Brazil	Definition: The user's entry into the health service according to the individual's established need.	None	To identify the conditions and trends in access and use of primary health care (PHC) services by Brazilian older adults considering the type of health service used and the difficulty in accessing the service.	None	Public primary healthcare centers	Cross sectional	All services delivered by the family health unit without further description	People aged 60-80 and above, men wand women, all races and skin colors, from all over the country	People aged 60 and above in the whole sample of the population-based survey	Not mentioned	Other: not described	(n= 26,350 in 2008, n= 23,815 in 2013, n=43,554 in 2019)	N/A	Older people from all ages, all races, men and women	Enabling/hindering factors	Greater availability of medical professionals Race: brown or black populations	Difficulty of getting a vacancy/seat/password to receive care Lack of physician No specialized services or professionals Long waiting hours		None	None	None	- While PHC was the primary service sought for care needs, this demand tended to decline in all Brazilian regions, among older women, the 60-69 years age group, and whites (conflicting finding with what is stated at the beginning of discussion part. translation??) - Increase in the prevalence of NCDs in the country: upward trend in the prevalence of hypertension, diabetes mellitus, and the occurr…	- Cross sectional design: risk of bias and national surveys don't include people living in collective institutions	None	Data from 2888, 2013, 2019, published in 2021
Ferreira 2020	Access to Primary Health Care by older adults from rural areas in Southern Brazil	2020	Brazil	Definition: Access meaning is commonly associated with health system performance related to their supply capacity.	Indicator for PHC use: the first service that the person seeks when in need for healthcare (reference service)	To characterize the access and use of health services among the older rural population from a municipality in southern Brazil and to identify factors associated with the choice of the Basic Family Health Unit (BFHU) as reference	Conceptual model of health service utilization of Aday and Andersen	Public primary healthcare centers	Cross sectional	Treatment and rehabilitation, disease prevention practices, health promotion, and popular participation (in general without further description)	Age 60-80 and above. women 44.85%. White-skin color 91.63%, Schooling 0 to 4 years 69.13%,living alone 22.62%, Reported chronic ilness 79,20%, with private heath insurance 36.5%, living in rural area of Rio Grande	Older residents (individuals aged 60 years or older) of the rural area of Rio Grande (RS)	Institutionalized people	Other: in-home interviews with people selected by a probabilistic sampling method	(n=1,030)	N/A	Older people from all ages, all races, men and women, literate and illiterate, residents of rural areas	Experience/satisfaction; Enabling/hindering factors	Lower household-unit distance (proximity) Lower age allowing active search and mobility Lower income Lower education Used to it and offer necessary treatment Need (chronic and acute conditions) Immunizations campaigns	Used to other services that they like and can get more easily and with greater resoluteness (offer the needed treatment, trusted treatment and professionals) Higher income and private health plan despite of free services at the FHU The perception of no need	87.7 of the family health unit users rate services as being good/very good	None	None	None	- ⅓ of the studied group seeks other services for follow-up. That is, even with 100% coverage by the FHS, social structure, enabling factors (such as economic condition) and beliefs about health still define the pattern of choice of the service to be sought. - Seeking health prevention and promotion did not stand out among the reasons for seeking the FHU, which may be a reflection of beliefs and …	- Cross sectional design susceptible to reverse causality (cannot investigate cause and effect relationships between the variables presented). - Data about service organization was collected among users only without including care providers - Data about distance between residence and FHU is not georeferenced and may not be accurate	None	- Study conducted in 2017, published in 2020 The data represent a cut-off of a cross-sectional study (Health of the Rio-Grandina Rural Population), conducted by the Graduate Program in Public Health of the Universidade Federal do Rio Grande - There is a need to continue to strengthen the network of care for those with greater health needs, directing the attention to the profiles of users who did …
Garcia-Ramirez 2020	Inequality in healthcare use among older people in Colombia	2020	Colombia	None	Indicator for PHC use: - Preventive care: use of pap smear/ mammogram/ prostate cancer screening in the last 2 years - Outpatient care: medical visit in the last 4 months; visit to any other health professional in the last year	To identify the determinants of healthcare utilization and to analyze the equality of healthcare utilization among elder Colombian patients	None	Inpatient and outpatient (without further specification)	Cross sectional	Preventive care (pap smear and mammogram for women; prostate cancer lab screening for men), outpatient care (doctor/any professional visit)	People aged 60 to 80 years and above, having all types of insurance, all socioeconomic levels, reported at least one chronic disease 75.7%. suffered from one chronic disease or more. Mostly do not cohabitate, tend not to have pensions, urban dwellers 70.4%, and concentrated in the poorest wealth quintiles (40% in the poorest quin-tile compared to 7.29% in the richest one)	Adults over 60-years-old	Institutionalized persons (from supplementary files)	Other: Individuals were selected following a multistage area probability sampling design	(n= 23,694)	Not stated	Older people from all ages,all socioecomic levels, men and women, institutionalized not represented	Enabling/hindering factors	Urban dwelling High socio-economic status Having health insurance or subsidized healthcare Need (multi-morbidity)	Geographic supply inequalities		None	None	None	Discussion of supply-side barriers includes the geographic inequalities in service delivery, shortage of specialized services and organizational barriers such as bureaucracy, waiting times, and low quality of services [41], while demand-side barriers include financial barriers to access services, health literacy, and lack of knowledge of patientâ€™s rights and processes to access care; Consistent…	First, data from across-sectional population survey restricts the inferences at the causal level. Second, self-reported data for access to healthcare could lead to recall bias with a subsequent underestimation of utilization, which in turn could affect the magnitude of the associations analyzed in the CI and decomposition models (as briefly mentioned in the discussion, better-off people may repor…	No external funding	- Data from the Colombian health, well-being and aging study (SABE) conducted in 2015 by the ministry of health, published in 2020 - Data related to PHC only being extracted - The study highlighted the need to strengthen the service delivery programs and that efforts to reduce access barriers should be targeted towards the poorest and those groups receiving subsidized insurance in rural populatio…
Girondi 2011	Physical disability in the elderly and accessibility to primary health care: integrative literature review	2011	Brazil	None	None	To identify studies on accessibility of older people with physical disabilities to primary health care services, from 1998 to 2008	None	N/A	Integrative review	None	Older people with Physical disabilities			Other: N/A	(n= 60)	N/A	Older people with physical disabilities	Enabling/hindering factors	None	Architectural barriers Overcrowded centers Scarcity of resources Disproportion between the population to be cared for and the number of workers available, Small proportion of services with specific protocols for geriatric care Low supply of home-based services Indifference of the public authorities Low income and education		None	None	None	- out that of 10% of people with disabilities, only 2% receive health care assistance - Health promotion and prevention actions are usually restricted to a few vaccination campaign - Technologies and early diagnosis are usually only available to a few (demand for prosthetics and ortheses)	Not mentioned	None	- New studies are needed to understand how elderly people with physical disabilities live in a given context, how they perceive their health, what they see as a problem, and what strategies are needed to facilitate their access to health services in primary care. In addition, it is important to investigate to what extent health services in primary care and support networks meet the needs of the e…
Gu 2009	Access to Healthcare Services Makes a Difference in Healthy Longevity among Older Chinese Adults	2009	China	Definition: consisting of availability, accessibility, accommodation, affordability, and acceptability as defined by Penchanski and Thomas (1981). Indicator: whether a person can get adequate medical service when necessary.	None	To provide evidence on whether access to healthcare can increase healthy longevity at old ages	None	Inpatient and outpatient (without further specification)	Longitudinal (2002-2005)	None	People aged 60-80 and above, females 57.2%, living in urban areas 46.1%, economically independent 26%, schooling at least one year 38.6%, married 31.4%	people aged 60 and above	Not mentioned	Other: interview of people selected by random sampling	(n= 15,972)	N/A	Older people from all ages,all socioecomic and educational levels, men and women, rural and urban	Outcomes of enabled/hindered access				None	Access to healthcare at present and in childhood improves the odds of survival and healthy survival at old and very old ages (Access to healthcare at present increased odds of healthy survival by 22-68%,while access to healthcare in childhood increased odds of healthy survival by 18%). Positive effects of current access to healthcare on healthy survival measured in terms of survival without impai…	None	- Chinese elders able to access to healthcare services at present is around 89%	- Used a single subjectively rated assessment of access to healthcare services (risk of bias) - No specific information about what kind of healthcare service was difficult to access to - Data on intensity of use of healthcare services and the quality of care received are is not available	The data used in this study were from the 2002 and 2005 waves of the Chinese Longitudinal Healthy LongevitySurvey, funded by the National Institute on Aging, the China Natural Science Foundation, China Social Science Foundation, UNFPA, and Hong Kong Research Grant Council. Danan Guâ€™s work was supported by NIA grant (Duke University). Zhenmei Zhangâ€™s work was supported by a new faculty startup…	- This study used data from the 2002 and 2005 waves of the CLHLS (the first nation-wide longitudinal survey with the largest sample of oldest-old). published in 2009. - Study suggests the inclusion of additional access measures (e.g., access to specific healthcare services, geographic distance from healthcare facilities, waiting time to receive the service, and variables representing community de…
Hu 2019	Older adults’ choices of first-contact care and related factors in Zhejiang and Qinghai Province, China	2019	China	None	Indicator for accessibility: distance and time to reach the nearest primary care facility	To investigate older adults' choices of first-contact care when they felt ill in Zhejiang and Qinghai province, and the related potential pathways	Conceptual model of health service utilization of Aday and Andersen	Public primary healthcare centers	Cross sectional	None	People aged 60 and above, living in Zhejiang and Qinghai provinces,from all socioeconomic and educational levels	Residents of Zhejiang and Qinghai provinces, aged over 60 years, living in the survey area for >6 month	Not mentioned	Other: household survey. multi-stage stratified cluster random sampling	(n= 1,004)	N/A	Men and women, all socioeconomic and educational levels, dependent and independent	Enabling/hindering factors	High socioeconomic status Sufficient medical resources Better accessibility (distance and travel time to the nearest service) Better health status (mobility, self-care)	High education and income level Long travel time to the nearest PHI		None	None	None	- Older adults who selected PHI for first-contact care in Qinghai was higher than that in Zhejiang - For a country with huge regional socioeconomic differences, reform policies should be tailored to local conditions rather than one-size-fits-all strategies	- Older adults who selected PHI for first-contact care in Qinghai was higher than that in Zhejiang - For a country with huge regional socioeconomic differences, reform policies should be tailored to local conditions rather than one-size-fits-all strategies	Grant from National Natural Science Foundation of China	- Data were from a cross-sectional survey in Zhejiang and Qinghai conducted in 2016-2017. published in 2019.
Kelly 2019	“They don’t care about us”: older people’s experiences of primary healthcare in CapeTown, South Africa	2019	South africa	None	None	To understand older persons' experiences of primary healthcare services in their communities	None	Private clinics, Public clinics Public primary healthcare centers	Qualitative	Services for chronic conditions, acute problems, regular checkup, chronic health clubs (free medication and checkup), dementia support, home-based consultation	People aged 59-92, 52 females and12 males, from three regions representing low-, middle- and high-income areas. being independent or with need for mobility device . 38 of them living in families.	Not specifically stated - Older people living in the community chosen purposively from three areas representing different income levels (low, medium, high)	Not specifically stated	Other: Through NGO's delivering services for older people	(n= 64)	Not stated	Mostly women/all socioeconomic levelss/ physically independent/ self-reporting of intact cognition.	Experience/satisfaction	None	Long waiting times Lack of specialist care Lack of prioritization of older people Negative and unhelpful attitudes of healthcare staff (unmotivated and uninterested nurses) Shortages of medical personnel Rushed consultations and lack of examination by doctors Low trust in nurses Poor continuity of care Lack of patient education Non-availability of medication Lack of community support groups Lack …	Particularly in the public sector, older persons are dissatisfied with the quality of healthcare available to them - While participants in the high-income area had few challenges accessing quality care or support services, services available in lower-income areas were much less responsive and participants displayed low trust in the healthcare system and professionals, feeling that their needs wer…	None	None	None	- Stark income-related disparities that exist in terms of access to and quality of care - Importance of NGO support in improving elder care quality and the dignity of care, which participants considered very important - Better quality care in private clinics but with problematic high cost	- Doesn't include any community-dwelling adults with significant functional or cognitive limitations who are home-bound - Hesitancy and less confidentiality allowed in focus groups compared to interviews - Low number of male participants	The Eric & Sheila Samson Family Foundation	Findings showed that more patient-centred care, as provided in private settings or NGO-public sector arrangements, results in perceptions of better care. As time constraints seem to be a major obstacle to patient-centred communication, there is a need to increase the number of healthcare workers in the public sector to address demand-side challenges to care that affect all population groups, and …
Macinko 2018	Primary care and healthcare utilization among older Brazilians (ELSI-Brazil)	2018	Brazil	Indicator: whether the person can get an appointment within 24 hours and whether this can be done through phone.	Indicator for PHC use: number of medical visits broken down into general practitioner (GP) and specialist visits in the past 12 months	To characterize healthcare access and utilization among older Brazilians	None	Private clinics; Public clinics; Public primary healthcare centers	Longitudinal (cohort study 2015-2016)	Medical consultation	People aged 50 years and older (mean age = 63), female 54%, Nearly one quarter of the sample had a functional limitation. 73.86% of them had at least one chronic condition.	Persons aged 50 years and older residing in 70 municipalities from all five Brazilian geographic regions	Not mentioned here	Other: Not mentioned here	(n= 9,412)	N/A	Older people from different socioeconomic levels/ with and without functional limitation	Experience/satisfaction; Enabling/hindering factors	None	Access to care: - Difficulty of making an appointment - Difficulty getting information over the phone - Difficulty Seeing the doctor within 24 hours Continuity of care: - Difficulty seeing the same doctor who knows patient' s medication and history Provider communication: - Short appointments - Doctors don't listen and explain well Care coordination: - doctors do not discuss specialist visit	Healthcare experiences among older Brazilians are strongly influenced by the type of healthcare coverage. - The highest number of problems occur among those using traditional health posts. Those with private health plans tend to report the fewest primary care problems, followed by those registered with the FHS. - Participants from all three groups had problems with access to care (seeing the doct…	None	None	None	- Levels of access to and use of basic health services were quite high (83%). it increases with age - The SUS struggles to meet the changing needs of its older population. - A greater number of primary care problems was positively associated with GP visits - participants with private health plans were more likely to have one or more frequent specialist visit	Not mentioned	The ELSI-Brazil baseline study was supported by the Brazilian Ministry of Health and the Brazilian Ministry of Science, Technology, Innovation, and Communication. MFLC is a fellow of the National Research Council (CNPq)	- Data from a nation study conducted in 015/2016, article published in 2018
Mahfouz 2004	Primary health care services utilization and satisfaction among the elderly in Asir region, Saudi Arabia	2004	Saudi Arabia	None	Indicator for PHC use: average number of visits per person per year	To study the pattern of utilization of primary health care services and satisfaction among elderly people in Asir region	None	Public primary healthcare centers	Cross sectional	Laboratories, Xray, medical consultation	Aged 60-85, user of PHC services - From rural and urban areas - The majority of the elderly people were female(55.3%), married (76.0%) and illiterate(93.0%).	- Aged 60 + - Users of 26 PHC that are chosen by a stratified random sampling. users were also randomly selected.		Clinic patients	(n= 253)	N/A	rural and urban/men and women/ mostly illiterate	Experience/satisfaction; Enabling/hindering factors	None	Not enough audiovisual means for health education Waiting times Availability of telephone Not enough specialty clinics Non-welcoming staff	79.0% were satisfied with the provided services and reported that they preferred always to use the health services provided by the centre. - The lowest items of satisfaction of accessibility of services were those related to the long waiting time spent in the centre and availability of the telephone at the centre. - The majority was satisfied by the continuity of services	None	None	None	The elderly people visited the PHC centres significantly fewer times per year than the younger adult age group - Elderly people were significantly more often referred to secondary or tertiary care and used laboratory facilities more often than the younger adult age group	Not mentioned	Not mentioned	None
Martins 2014	Primary healthcare geared to the needs of the elderly: from theory to practice	2014	Brazil	None	None	To establish a confrontation between theory and practice regarding the care focused on the health needs of older people in two districts of Porto Alegre	None	Public primary healthcare centers	Review of documents Cross sectional	Oral health, home visits	People aged 60 years and older (mean age = 70), female 68%, average schooling 6 years of study, high prevalence of morbidities, the majority reported an insufficient income, Being independent and without cognitive deficit according to the Mini Mental State Examination	Having age 60, Domicile located in Lomba and Partenon DS, in Porto Alegre Being independent and without cognitive deficit according to the Mini Mental State Examination (MMSE) screening test	Not mentioned	Other: by systematic sampling	(n= 862)	N/A	Men and women, dependent people and those with cognitive limitations are not represented	Experience/satisfaction; Enabling/hindering factors	None	Limited scope of offered services Unpreparedness of teams for specific needs that affect the elderly Restricted accessibility:The presence of steps, lack of handrails, ramps, adapted bathrooms for wheelchair users, inadequate waiting rooms, inadequate signaling for people with visual or hearing limitations	Only 25.6% of the services accessed by the elderly were considered effective in terms of comprehensiveness Only a quarter of the total could be considered effective regarding the orientation of services (25.8%)	None	None	None	- 46.5% of the elderly usually access PHC USF, and only 18% usually access such services for oral health care - Regarding the quality of physical structures, in relation to the overall score, the US showed to be predominantly inadequate (57.9%) - The results obtained show that only a small part of the health services accessed was able to comply with the recommended PHC. This result shows that des…	Not mentioned	Article is part of a project financed by the Research Support Foundation of the State of Rio Grande do Sul and by the Coordination for the Improvement of Higher Education Personnel (Capes)	- Data collected for the study 2010-2011, published in 2014 - Representative samples from other cities are needed.
Motsohi 2020	Older persons' experience with health care at two primary level clinics in Cape Town, South Africa: a qualitative assessment	2020	South africa	None	None	To assess how older persons experience healthcare delivery at two primary healthcare clinics, and identify perceived gaps in health care to older people	None	Public primary healthcare centers	Qualitative	Medical consultation	People aged 60-80 and above, from low socioeconomic areas. 63% of participants were aged below 70, 76% were females	Clients (aged >60 years) whose clinical appointments were scheduled at the CHC just prior to, or on the day of, a focus group discussion	Not mentioned	Clinic patients	(n= 33)	N/A	Men and women, from different age groups	Experience/satisfaction; Enabling/hindering factors	None	Shortage of physicians Paying bribes to get the system work Expensive public transportation Ageism Communication problems: being not heard, acknowledgement of complaints, not involved in decision making about own care and service organization Structural ageism: the way providers deal with them, acknowledgment of complaints Lack of consideration of the holistic needs: can't wait like others, need …	Despite the challenges, good care is reported (based mainly on perceived respect) Communication gaps and the frustration of feeling unheard (clinics systems, way of addressing clients' needs like examination, adjustment of treatment, acknowledgement of complaints, involvement in decision-making processes). The health service is experienced as being unreliable, stretched, and is difficult to acces…	None	None	None	None	- No computerized coding program was used, which may have affected the rigor of the coding - possible selection bias due to purposive sampling - low representation of participants from other suburban areas served by the two clinics - limited generalizability of the findings because of the intrinsic nature of the qualitative study	By the National Research Foundation South Africa and the University of Cape Townâ€™s University Research Committee
Nam 2020	Effects of the Out-of-pocket Payment Exemption in the Public Health Center on Medical Utilization of the Korean Elderly	2020	Korea	None	Indicator for PHC use: use of any PHC services in the last year	To evaluate the associations between payment exemption policies at the municipality level and the utilization of PHC services and the treatment rate of chronic diseases	None	Public primary healthcare centers	Cross sectional	Medical treatment of chronic diseases Free vaccinations and other free services, such as physiotherapy, acupuncture for smoking cessation, sports programs, dementia screening, and medical visits depending on the community and the local governments	People aged 65-80 and over,almost 75% of them aged 70 and above, 59.2% were females. From all socioeconmic levels	65 years of age or older people living in local areas	Receiving Basic Livelihood Security Pro-gram benefits, Residing in metropolitan cities, Residing in regions with at least 30 times more other medical facilities than PHCs; Regions where PHCs play a minimal role in providing primary care	Not mentioned	(n= 44,918)	N/A	Men and women, from different socioeconomic levels and age groups	Enabling/hindering factors	Female sex, older age, lower house-hold income	None		None	None	None	OOP exemptions had positive effects on HTN treatment	Data limited to 2018 Issue regarding comparability (or ex-changeability) in heterogeneous groups. Not all expenditures for medical utilization were considered PHC utilization has limitations as a measure of medical utilization of PHCs	None	data from 2018 published in 2020
Nwakasi 2019	What could be influencing older Ghanaians outpatient care utilization rate?	2019	Ghana	None	Indicator for PHC use: number of times an individual used outpatient care or home medical care that did not involve overnight stay at a healthcare facility in the past 12 months.	To explore the association between lifestyle activities and outpatient care utilization rate.	The behavioral model for vulnerable populations (explains health behaviors like services utilization)	Private clinics; Public clinics; Public primary healthcare centers; Outpatient care; Homecare	Cross sectional	None	People aged over 60 (mean= 71.26), half females, 52.5% living with a partner, 56.43% living in rural areas, 77.38% with low educational level, 50% of them without medical insurance	people ages 60+	Not mentioned here	Other: not mentioned	(n= 1,408)	N/A	Men and women/rural and urban/different socioeconomic and educational levels	Enabling/hindering factors	High education	Older age Living with partner (lower risk for poor health outcomes) Living in rural area Self-reported good health Poverty Poor education Healthy lifestyle (eating vegetables, fruits, engaging in moderate work)		None	None	None	Fruits and vegetables consumption lower the rate of outpatient care utilization	- Absence of data on the specific reason for outpatient care utilization - Bias due to self-reporting - Cross-sectional type not allowing to confirm the direction of the relationships (causality) observed	Self-funded by authors	- Cross-sectional wave 1 (2007-2010) data from WHO's Study on Global Ageing and Adult Health are used, published in 2019 - Future work should examine more detailed links between specific outpatient services uses and lifestyle factors such as those examined here
Park 2012	Equity of Access to Primary Care Among Older Adults in Incheon, South Korea	2012	South Korea	None	Indicator for equitable access: "Access is equitable to the extent that predisposing, need-related demographic factors such as age and gender, as well as illness, account for health care utilization".	To examine the extent to which equity in the use of physician services for the elderly has been achieved in Incheon	Conceptual model of health service utilization of Aday and Andersen	Outpatient without further specification	Cross sectional	Medical consultation	People aged 65-80 and over, living in Incheon City	Aged 65 years and older Residing in the sample area of of Dong-Ku	Unknown	Other: not mentioned	(n=6,591)	None	Men and women, from different age groups	Enabling/hindering factors	Age below 80 Female gender Religious Being married Education: one or more years of schooling Having social network Having no personal income Insurance coverage Poor/fair self-perceived health status No evident cognitive condition	Age: 80 years and older Male gender Without any social network No religion Cognitive condition		None	None	None	having personal or medical care resources such as income and insurance did not ameliorate the remaining subgroup differences in the use of physician services among the elderly, as observed in stage 3. Income and insurance coverage remain nonsignificant independent determinants of physician utilization	These findings are subject to the limitations of secondary data. One of the limitations relates to the use of cross-sectional rather than longitudinal data. A second limitation is that the 2003 Health Status Survey did not collect data that were based on the Aday and Andersen model. Therefore, the present analysis could not include additional constructs, such as beliefs about health services and …	University of Incheon Research Grant in 2010	- Study used cross-sectional data from the 2003 Health Status Survey funded by Incheon city, published in 2012 - Future studies should consider longitudinal designs and also encourage the collection of data that are driven by a conceptual framework. - Further research is needed to identify the non-financial barriers that persist for certain demographic subgroups (those 80 years and older, men, th…
Paskulin 2011	Use and access of the elderly to primary health care services in Porto Alegre (RS, Brasil)	2011	Brazil	Definition: the availability of health services and their adequate coverage and is directly related to the health-disease process. It includes geographic, functional, sociocultural, and economic aspects.	None	To describe the use and geographic access of the elderly to primary healthcare (PHC) in Porto Alegre (RS), and to analyze the association between variables of interest to the study and access to PHC	None	Private clinics; Public clinics; Public primary healthcare centers; Homecare	Cross sectional	Vaccination, medication, and medical consultation	People aged 60-80 and over, living in Northwest district of Porto Alegre. The majority of respondents were female (67.8%), 53.1% lived without a partner, the majority (81.0%) considered themselves healthy, 69.2% of them reported having chronic damage. (63.7%) of the study participants proved to be independent	Aged 60 or older, be able to answer the survey instrument, live in the area covered by the respective district, and agree to participate in the stud	people unable to answer the instrument	Other: household survey, probabilistic sampling	(n= 292)	N/A	men and women from alla age groups and different socioeconomic and educational level	Enabling/hindering factors	Distance (residence-service), Quality service Free service Lower educational level Reporting chronic condition, being sick Frailty related to economic and health conditions	Having a health insurance Perception of good health High educational level		None	None	None	- The primary healthcare services were used by 49.7% of the respondents. the most service used. - Some elderly people who did not use a SAB considered a private service to be of better quality or had access problems - There was no significant association between the use of a SAB and the variables sex, age, social network, and living without a partner - Primary care services seem to be meeting mos…	- Cross-sectional studies have limitations regarding the temporal identification of the factors studied - Exclusion of elderly people who were unable to respond to the interview	None	- A cross-sectional study was carried out in the second semester of 2004, published in 2011
Peltzer 2012	Patient experiences and health system responsiveness among older adults in South Africa	2012	South africa	None	Indicator for PHC use: use of an outpatient health service in the past 12 months.	To evaluate the degree of perceived responsiveness with outpatient and inpatient healthcare and to compare the experiences of individuals who used public and private healthcare services in South Africa.	None	Private clinics; Public clinics; Public primary healthcare centers; Outpatient care; Homecare	Cross sectional	None	People aged 50 years or older in South Africa in 2008	individuals aged 50 years or older in South Africa in 2008	Not mentioned	Other: two stage probabilistic sampling	(n= 3,840)	N/A	Older people in general	Experience/satisfaction; Enabling/hindering factors		Waiting times Low involvement in decision making Lack of clear explanation Lack of choice of providers	High satisfaction with aspects related to quality, confidentiality, and dignity Low satisfaction with aspects related to prompt attention, autonomy and access Higher satisfaction in private than in public outpatient health-care facilities	None	None	None	- Low healthcare utilization - (50%) had received outpatient care at least once in the year prior to the interview. Of these, 73% attended a government public facility and 27% a privately operated one - perceived healthcare responsiveness was higher in private than in public healthcare facilities - Most outpatients last visited their healthcare provider last because of a chronic condition (69%), …	- cross-sectional study design did not permit an investigation of the cause_x0003_effect relationship between responsiveness and independent variables. - - Recall bias - national study: heterogeneity among the providers	Funding was provided mainly from the NDOH with additional funding obtained from the United States National Institute onAging through an interagency agreement with the WHO and theHSRC, South Africa	- Data collection in 2008, published in 2012 - Only data related to outpatient care is extracted - Better design for the future could be to connect the study to catchment areas or other administrative units (districts, etc.) - Study to be repeated after implementation of reforms - Interview some staff members of health facilities and explore their experiences of working towards quality care, auto…
Placideli 2020	Evaluation of comprehensive care for older adults in primary care services	2020	Brazil	None	None	To evaluate the performance of comprehensive care for older adults in primary care services according to their managers and professionals and to analyze the relationship between performance and indicators of health planning and evaluation, in the Brazilian Unified Health System in the state of SÃ£o Paulo, Brazil	None	Public clinics; Public primary healthcare centers; Homecare	Cross sectional	None	Sample composed of PHC service centers located in five health regions in midwestern SÃ£o Paulo totaling 41 municipalities.	PHC services located in five health regions in midwestern SÃ£o Paulo	Not mentioned	Other: convenience sample	(n= 157)	N/A	N/A	Enabling/hindering factors	Availability of preventive services and homecare	Lack of comprehensive services (prevention and promotion activities like screenings, dental care, follow up on abuse) Lack of referrals to community resources or specialized care Lack of training on older adults' health		None	None	None	- Better performance of PHC services in actions related to chronic noncommunicable diseases - The guidelines for health prevention and promotion are not being implemented in older adults and aging care, and most of services lack a support network to collaborative work, resulting on the lack of comprehensive care for older adultsâ€™ health in the sample - The performance of comprehensive care for …	cross-sectional study carried out in certain health regions and with a convenience sample should inhibit generalization of results.	National Council for Scientific and Technological Development and a doctorate scholarship by the Higher Education Personnel Improvement Coordination	None
Rodrigues 2009	Use of primary care services by elderly people with chronic conditions, Brazil	2009	Brazil	None	Indicator for PHC use: 1) number of medical visits in the past 6 months at the healthcare unit that serve the area where a person lives 2) number of participations in groups of chronic conditions in the past year.	To evaluate the utilization of healthcare services by elderly individuals who suffer from chronic diseases	None	Public clinics; Public primary healthcare centers; Homecare	Cross sectional	Educational activities Medical consultations	People aged 65-80 and over, The majority of interviewees were female, and illiterate (40-62%).Participants had different skin colors and different incomes, married (41.9-41.7%), having functional disability (29.6-33.3%). All have chronic conditions.	Individuals aged 65 years or more with chronic conditions â€“ arterial hypertension, diabetes mellitus and mental illness â€“, living in catchment areas of primary care units in 41 cities of the South and Northeast regions of Brazil in 2005.	Not mentioned	Other: home survey after probabilistic sampling	(n= 2,889)	N/A	Men and women, having different skin colors, different age groups, and different educational and socioeconomic levels	Enabling/hindering factors	Need (functional disability) Availability of services in the living area	Age: over 80 Increased level of schooling and income Functional disability (less educational activities)		None	None	None	None	- The cross-sectional design may have caused reverse causality bias - The resolution degree of the services provided by the UBS that serve the subjects’ dwelling area was not evaluated, although it is important for the continuous use of the health services	Research financed by the Ministry of Health with funds from the World Bank	- Data collected in 2005, published in 2009
Santos 2020	Architectural and communications barriers to access to primary health care in Brazil: an analysis based on the first national census of primary health care centers, 2012	2020	Brazil	None	Definition of Accessibility: "facility of movement, including physical and structural autonomy and safety of such spaces so as to enable access and use of urban infrastructure by all citizens, including those who have locomotion difficulties".	to identify architectural and communication barriers in Primary Health Care throughout Brazil (based on the results of the National Census of Primary Health Care Centres)	None	Public primary healthcare centers	Cross sectional	None	National Census of Primary Health Care Centers			Not mentioned	(n= 38,812)	N/A	Advocacy for inclusion and increased accessibility for older people and people with disability	Enabling/hindering factors	None	Architechtural barriers to access in the majority of the assessed PHCCs: - Uneven paving, lacking non-slip paving(inadequate for people with functional incapacity or disabilities) - External areas of PHCCs having steps, holes in pavements - Lack of wheelchair curb ramp - Doors not adapted for wheelchairs - Presence of doormats - Unavailable wheelchair - Lack of handrails, both inside and outside …		None	None	None	- The majority of services evaluated had architectural and communication barriers, hindering access to health services by disabled, illiterate or elderly people - The results were unsatisfactory: the vast majority of the variables obtained ratings below 50%. Items relating to accessibility for people with disabilities and illiterate people also had very low ratings.	Not mentioned	None mentioned	- Data collected in 2012, published in 2020
Ssensamba 2019	Health systems readiness to provide geriatric friendly care services in Uganda: a cross-sectional study	2019	Uganda	None	None	To examine the readiness of public primary health care facilities to provide geriatric friendly services in Southern Central Uganda	Adapted from the WHO's building blocks framework (evaluate the six critical pillars for health service delivery)	Public primary healthcare centers	Cross sectional	Public primary health care facilities as per the study include HCIIIs, HCIVs, and district Hospitals - HCIIIs are a first level referral HFs located at sub-county level and offer non-specialized preventive, curative, and promotive healthcare services, - HCIVs offer surgical, inpatient, and blood transfusion services - Hospitals are more specialized	Public primary health care facilities	The study population was public primary health care facilities (HCIIIs, HCIVs, and district Hospitals) located within the four selected districts (home to the highest proportion of older adults)	Not mentioned	Other: stratified random sampling	(n= 18)	N/A	Advocacy for inclusion and increased accessibility for older people	Enabling/hindering factors	Accessible waiting areas and reception points Short distance (residence-facility within 5 km) Ensured privacy in examination rooms Available examination equipments/medication Available segregated and reported data by age	Lack of geriatric care policies Lack of geriatric care guidelines Lack of leadership and partnership for geriatric care (lack of plans to hire geriatric specialist or personnel dedicated to support older adults, lack of representation of older people in health committees, lack of community support network) Lack of incorporated geriatric services in routine care Lack of adequate training and skill…		None	None	None	- There is a low readiness for public health facilities to provide geriatric friendly care services in Uganda.This is due to gaps in all of the health system building blocks (leadership, financing, human resources, health management information system) - HCIVs were more prepared compared to HCIIIs	- Study was restricted to public primary HFs, leaving out other services - Limited to central Uganda	Funded by the Center for Innovations in Health Africa (CIHA Uganda)	None
Thumé 2011	The Utilization of Home Care by the Elderly in Brazil's Primary Health Care System	2011	Brazil	Indicator: whether the respondent had received a care at home from a health professional during the past three months (measuring access to home-care)	None	To examine whether the FHS increases the utilization of home health care by the older people when compared with the Traditional PHC and to investigate the sources of the home health care used (whether public or private services)	None	Homecare	Cross sectional	Home care services Services within Famil Health Strategy in general	People aged 60-75 and over with 2/3 aged below 75. The sample was located within urban districts. 62.8% of respondents were female, half of them married. 78.6% were white-skin coloured, 76.3% attended school, 46.5% belong to the first tertile for household income, 35.4% had private insurance, 77.8% had no functional limitation, and 41.2% perceived their health as worse, bad, or regular	Residents aged 60 years and older living in a southern city of Rio Grande do Sulstate	Not mentioned	Other: household interview based on random sampling	(n= 1,593)	N/A	men and women, having different socioeconomic and educational levels, different skin color, having and not having functional limitations	Enabling/hindering factors; Interventions to maximize access	Age (75 and older) Race: having yellow, brown, or indigenous skin color Low educational level Health problems and functional limitations Perceived health status as bad/regular			The Family Health System, as defined in the guidelines of the Brazilian Unified Health System and the National Policy of the Elderly, increases the utilization of home health care	None	None	- The utilization rate of home care in the FHS areas was roughly 3.0 times the rate in the TPHC areas - In FHS centers, most of the home health care was provided by public services, whereas inTPHC centers, more elderly used private services than public services - Relevance of FHS for the promotion of equity in health care. - The elderly and their families use public health services when they are …	- Lost information about depression and dementia because the GeriatricDepression Scale and the Mini-Mental test could not be applied for respondents unable to self-report these answers. In these cases, the other elements of the questionnaire were filled in by caregivers.	Takemi Program in the Department of Global Healthand Population at the Harvard School of Public Health,Harvard University, and by Coordenacxa Ìƒo de Aperfei-cxoamento de Pessoal de Nivel Superior (CAPES; #BEX:3263/08-8)	- Data collected in 2008, published in 2011 - Future research should also examine more thoroughly various aspects of care including those related to the health systems, such as the types of professionals involved or procedures performed, the economic impact, and the avail-ability of social support networks.
Yam 2019	What is the long term impact of voucher scheme on primary care? Findings from a repeated cross sectional study using propensity score matching	2019	Hong Kong	None	None	To assess changes over time in attitudes towards, and usage of, vouchers amongst older people in the community, and to assess the long-term impact of the voucher scheme in encouraging the use of private primary care services	None	Private clinics; Public clinics; Public primary healthcare centers; Outpatient care	Cross sectional	Medical consultation, oral care, nursing care, physiotherapy, occupational therapists, radiology, medical laboratory, optometry	People aged 70-85 and over. 75% of this population group has at least one chronic diseases. mostly females, living with others but without social security assistance or medical insurance coverage.	Elderly people aged 70 or above who are eligible for the voucher scheme	Not mentioned	Other: face to face interview based o convenience sampling	(n=974 in 2016 1,026 in 2010)	N/A	Men and women	Interventions to maximize access				Healthcare Voucher Scheme introduced by Hong Kong government to provide subsidy to people aged 65 and above to visit ten different types of private primary care providers for curative, preventive and chronic disease management.	None	None	- The voucher scheme has encouraged the use of more private care services, particularly acute services rather than disease prevention or management of chronic disease - greater attention is needed in promoting the use of vouchers to achieve program objectives and increase their effectiveness (use it more for prevention)	- Random sample was not possible because of the lack of population register - Cross sectional design not allowing to establish causality - Bias related to self-reported use f the voucher	Health and Medical Research Fund by the Food and Health Bureau, The Hong Kong Special Administrative Region	- Data collected in 2010 ans 2016, published in 2019.
Sreerupa 2017	Study on accessing healthcare by the older population in Myanmar	2017	Myanmar	Definition: the self-reported utilisation of outpatient and inpatient healthcare. It consists of 4 dimensions: availability, geographic accessibility, affordability, and acceptability	Indicator forIndicator for PHC use: healthcare needed during the preceding 12 months PHC use:	To analyze the access to and utilization of healthcare services among older people and to identify barriers to access to healthcare (supply/demand side)	Jacobs et al comprehensive analytical framework of barriers to access	Inpatient and outpatient care including private and public clinics, visiting nurses, midwives, drug stores	Mixed methods	Medical consultation, medicines, nursing and midwifery care	People aged 60 and above, having functional and sensory limitations, living in rural and urban areas	people aged 60 and above	Not mentioned	Random	(n= 1000 for quantitative study, 20 to 25 focus groups joining 8-10 people each for the qualitative study)	N/A	Men and women, from all age groups, different socioeconomic levels, living in rural and urban areas, having or not functional and sensory limitations	Hindering factors/enabling/experiences	Availability of medicines and professionals; cleanliness of facility; being treated respectfully; having the opportunity to talk privately to the care provider; access to the preferred provider; being involved in the decision making of care; medical issues well explained	Long distance (residence-facility); cost of transport; cost of services; poverty;waiting times; dual practice of professionals in the private and public sector at the same time;	Older people in general were satisfied with the care they received. This may highlight a reluctance in reporting disatisafction or a low expectation. People were more satisfied in private hospitals and clinics compared to public facilities especially in terms of availability of professionals and medecines, short waiting times, cleanliness of the facility, being treated respectfully, being involve…	none	none	None	none		funded by HelpAge International

## Sheet: Focus of included studies+title
Authors/year/ country	Title	Study design	Enabling factors	Hindering factors	Older people's Experiences	Interventions to maximize access	Outcomes of enabled access	Outcomes of lack of access
Amorim 2020 Brazil	Satisfaction with the organization of care among elderly users of the services assessed by the PMAQ	Cross sectional	✔️		✔️	✔️
Augusto 2019 Brazil	Factors associated with the evaluation of quality of primary health care by older adults living in the Metropolitan Region of Belo Horizonte, Minas Gerais, Brazil, 2010	Cross sectional	✔️	✔️	✔️		✔️	✔️
Blay 2008 Brazil	Equity of Access to Outpatient Care and Hospitalization Among Older Community Residents in Brazil	Cross sectional	✔️
Bos 2007 Brazil	Health care provider choice and utilization among the elderly in a state in Brazil: a structural model.	Cross sectional	✔️	✔️
Caner 2019 Turkey	Health Care Services and the Elderly: Utilization and Satisfaction in the Aftermath of the Turkish Health Transformation Program	Cross sectional	✔️	✔️	✔️	✔️		✔️
Carreira 2010 Brazil	Difficulties faced by family members of elderly with chronic diseases to access Basic Health Unit	Qualitative		✔️	✔️
Cesário 2021 Brazil	Trends in the access and use of health services in PHC among Brazilian older adults in the years 2008, 2013 and 2019	Cross sectional	✔️	✔️
Ferreira 2020 Brazil	Access to Primary Health Care by older adults from rural areas in Southern Brazil	Cross sectional	✔️	✔️	✔️
Garcia-Ramirez 2020 Colombia	Inequality in healthcare use among older people in Colombia	Cross sectional	✔️	✔️
Girondi 2011 Brazil	Physical disability in the elderly and accessibility to primary health care: integrative literature review	Integrative review		✔️
Gu 2009 China	Access to Healthcare Services Makes a Difference in Healthy Longevity among Older Chinese Adults	Longitudinal					✔️
Hu 2019 China	Older adults’ choices of first-contact care and related factors in Zhejiang and Qinghai Province, China	Cross sectional	✔️	✔️
Kelly 2019 South Africa	“They don’t care about us”: older people’s experiences of primary healthcare in CapeTown, South Africa	Qualitative		✔️	✔️
Macinko 2018 Brazil	Primary care and healthcare utilization among older Brazilians (ELSI-Brazil)	Longitudinal		✔️	✔️
Mahfouz 2004 Saudi Arabia	Primary health care services utilization and satisfaction among the elderly in Asir region, Saudi Arabia	Cross sectional		✔️	✔️
Martins 2014 Brazil	Primary healthcare geared to the needs of the elderly: from theory to practice	Review of documents Cross sectional		✔️	✔️
Motsohi 2020 South Africa	Older personsâ€™ experience with health care at two primary level clinics in Cape Town, South Africa: a qualitative assessment	Qualitative		✔️	✔️
Nam 2020 Korea	Effects of the Out-of-pocket Payment Exemption in the Public Health Center on Medical Utilization of the Korean Elderly	Cross sectional	✔️
Nwakasi 2019 Ghana	What could be influencing older Ghanaians outpatient care utilization rate?	Cross sectional	✔️	✔️
Park 2012 South Korea	Equity of Access to Primary Care Among Older Adults in Incheon, South Korea	Cross sectional	✔️	✔️
Paskulin 2011 Brazil	Use and access of the elderly to primary health care services in Porto Alegre (RS, Brasil)	Cross sectional	✔️	✔️
Peltzer 2012 South Africa	Patient experiences and health system responsiveness among older adults in South Africa	Cross sectional		✔️	✔️
Placideli 2020 Brazil	Evaluation of comprehensive care for older adults in primary care services	Cross sectional	✔️	✔️
Rodrigues 2009 Brazil	Use of primary care services by elderly people with chronic conditions, Brazil	Cross sectional	✔️	✔️
Santos 2020 Brazil	Architectural and communications barriers to access to primary health care in Brazil: an analysis based on the first national census of primary health care centers, 2012	Cross sectional		✔️
Ssensamba 2019 Uganda	Health systems readiness to provide geriatric friendly care services in Uganda: a cross-sectional study	Cross sectional	✔️	✔️
Thumé 2011 Brazil	The Utilization of Home Care by the Elderly in Brazil's Primary Health Care System	Cross sectional	✔️			✔️
Yam 2019 Hong Kong	What is the long term impact of voucher scheme on primary care? Findings from a repeated cross sectional study using propensity score matching	Cross sectional				✔️
Sreerupa 2017 Mnaymar	Study on accessing healthcare by the older population in Myanmar	Mixed methods	✔️	✔️	✔️

## Sheet: Population&EDI
	Population description	Equality, diversity, and inclusion	Population Age and Number
Amorim 2020 Brazil	People aged 60-75 (mean 68.5 y), users of services from teams adhered to PMAQ_AB project	Men and women/ white and non-white skin/ literate and illiterate/ people aged above 75 not represented	People aged 60-75 (n= 18,671)
Augusto 2019 Brazil	People aged 60-80+. Female 62%. Non-white skin color 58.9%. Reported at least one chronic disease 72.3%. Schooling up to seven years 85.4%; Living in urban area of Belo Horizonte, and the Metropolitan Region of Belo Horizonte; Exclusive SUS users (they did not have private health insurance)	Men and women/ white and non-white skin colour/ Older people from all age ranges	People aged 60-80 and above (n= 893)
Blay 2008 Brazil	People aged 60-80+. Female 66%. White skin color 84.2%. Schooling less than 4 years 84.6%. Married 45.4%. Not employed 86.1%. Without private insurance 63.3%. . Non-institutionalized residents . The population consists mainly of descendents of European immigrants living in 9 homogeneous geographic zones covering the state of Rio Grande do Sul, Brazil.	Men and women/ white and non-white skin colour/ Older people from all age ranges. The homeless/institutionalized are not represented.	People aged 60-80 and above (n= 6,961)
Bos 2007 Brazil	People aged 60 to 69( 57% of sample) Female 67% Non-white 13 Education: total 59% (38% primary level, 19% secondary, 2% university) Married: 45% Economic sector: 25% agriculture, 39% non-specialized occupation Lived alone 19% Reported 2 or more chronic conditions 75%	Men and women/ white and non-white skin/ literate and illiterate/institutionalized not represented	People aged 60 to 69( 57% of sample) (n=7,920)
Caner 2019 Turkey	People aged 65 and above Women More than 50% Married Around 60%. Less than primary education: More than 60% of the sample has l	Men and women/different socioeconomic backgroung/ literate and illiterate	People aged 65 and above (n= 3,170 first study in 2006 and 7,032 in 2015) (n= 737 second study in 2004 and 1,214 in 2014)
Carreira 2010 Brazil	Families that they had one of their members who was an elderly male and/or female, age 75 or older, living in the household and with family members with at least one chronic disease, with the presence or absence of physical limitations seeking care from basic health units	Dependant or independant, accessing either private or public clinics	8 families (29 persons)
Cesário 2021 Brazil	People aged 60-80 and above, men wand women, all races and skin colors, from all over the country	Older people from all ages, all races, men and women	People aged 60-80 and above (n= 26,350 in 2008, n= 23,815 in 2013, n=43,554 in 2019)
Ferreira 2020 Brazil	Age 60-80 and above. women 44.85%. White-skin color 91.63%, Schooling 0 to 4 years 69.13%,living alone 22.62%, Reported chronic ilness 79,20%, with private heath insurance 36.5%, living in rural area of Rio Grande	Older people from all ages, all races, men and women, literate and illiterate, residents of rural areas	Age 60-80 and above (n=1,030)
Garcia-Ramirez 2020 Colombia	People aged 60 to 80 years and above, having all types of insurance, all socioeconomic levels, reported at least one chronic disease 75.7%. suffered from one chronic disease or more. Mostly do not cohabitate, tend not to have pensions, urban dwellers 70.4%, and concentrated in the poorest wealth quintiles (40% in the poorest quin-tile compared to 7.29% in the richest one)	Older people from all ages,all socioecomic levels, men and women, institutionalized not represented	People aged 60-80 and above (n= 23,694)
Girondi 2011 Brazil	Older people with Physical disabilities	Older people with physical disabilities	Scientific documents (n= 60)
Gu 2009 China	People aged 60-80 and above, females 57.2%, living in urban areas 46.1%, economically independent 26%, schooling at least one year 38.6%, married 31.4%	Older people from all ages,all socioecomic and educational levels, men and women, rural and urban	People aged 60-80 and above (n= 15,972)
Hu 2019 China	People aged 60 and above, living in Zhejiang and Qinghai provinces,from all socioeconomic and educational levels	Men and women, all socioeconomic and educational levels, dependent and independent	People aged 60 and above (n= 1,004)
Kelly 2019 South Africa	People aged 59-92, 52 females and12 males, from three regions representing low-, middle- and high-income areas. being independent or with need for mobility device . 38 of them living in families.	Mostly women/all socioeconomic levelss/ physically independent/ self-reporting of intact cognition.	People aged 59-92 (n= 64)
Macinko 2018 Brazil	People aged 50 years and older (mean age = 63), female 54%, Nearly one quarter of the sample had a functional limitation. 73.86% of them had at least one chronic condition.	Older people from different socioeconomic levels/ with and without functional limitation	People aged 50 years and older (mean age = 63)(n= 9,412)
Mahfouz 2004 Saudi Arabia	Aged 60-85, user of PHC services - From rural and urban areas - The majority of the elderly people were female(55.3%), married (76.0%) and illiterate(93.0%).	rural and urban/men and women/ mostly illiterate	People aged 60-85 (n= 253)
Martins 2014 Brazil	People aged 60 years and older (mean age = 70), female 68%, average schooling 6 years of study, high prevalence of morbidities, the majority reported an insufficient income, Being independent and without cognitive deficit according to the Mini Mental State Examination	Men and women, dependent people and those with cognitive limitations are not represented	People aged 60 years and older (mean age = 70)(n= 862)
Motsohi 2020 South Africa	People aged 60-80 and above, from low socioeconomic areas. 63% of participants were aged below 70, 76% were females	Men and women, from different age groups	People aged 60-80 and above (n= 33)
Nam 2020 Korea	People aged 65-80 and over,almost 75% of them aged 70 and above, 59.2% were females. From all socioeconmic levels	Men and women, from different socioeconomic levels and age groups	People aged 65-80 and over (n= 44,918)
Nwakasi 2019 Ghana	People aged over 60 (mean= 71.26), half females, 52.5% living with a partner, 56.43% living in rural areas, 77.38% with low educational level, 50% of them without medical insurance	Men and women/rural and urban/different socioeconomic and educational levels	People aged over 60 (mean= 71.26) (n= 1,408)
Park 2012 South Korea	People aged 65-80 and over, living in Incheon City	Men and women, from different age groups	People aged 65-80 and over (n=6,591)
Paskulin 2011 Brazil	People aged 60-80 and over, living in Northwest district of Porto Alegre. The majority of respondents were female (67.8%), 53.1% lived without a partner, the majority (81.0%) considered themselves healthy, 69.2% of them reported having chronic damage. (63.7%) of the study participants proved to be independent	men and women from alla age groups and different socioeconomic and educational level	People aged 60-80 and over (n= 292)
Peltzer 2012 South Africa	People aged 50 years or older in South Africa in 2008	Older people in general	People aged 50 years and older (n= 3,840)
Placideli 2020 Brazil	Sample composed of PHC service centers located in five health regions in midwestern SÃ£o Paulo totaling 41 municipalities.	N/A	Primary health care centers (n= 157)
Rodrigues 2009 Brazil	People aged 65-80 and over, The majority of interviewees were female, and illiterate (40-62%).Pparticipants had different skin colors and different incomes, married (41.9-41.7%), having functional disability (29.6-33.3%). All have chronic conditions.	Men and woemen, having different skin colors, different age groups, and different educational and socioeconomic levels	People aged 65-80 and over (n= 2,889)
Santos 2020 Brazil	National Census of Primary Health Care Centers	Advocacy for inclusion and increased accessibility for older people and people with disability	Primary health care centers (n= 38,812)
Ssensamba 2019 Uganda	Public primary health care facilities	Advocacy for inclusion and increased accessibility for older people	Public primary health care facilities (n= 18)
Thumé 2011 Brazil	People aged 60-75 and over with 2/3 aged below 75. The sample was located within urban districts. 62.8% of respondents were female, half of them married. 78.6% were white-skin coloured, 76.3% attended school, 46.5% belong to the first tertile for household income, 35.4% had private insurance, 77.8% had no functional limitation, and 41.2% perceived their health as worse, bad, or regular	men and women, having different socioeconomic and educational levels, different skin color, having and not having functional limitations	People aged 60-75 and over (n= 1,593)
Yam 2019 Hong Kong	People aged 70-85 and over. 75% of this population group has at least one chronic diseases. mostly females, living with others but without social security assistance or medical insurance coverage.	Men and women	People aged 70-85 and over (n=974 in 2016 1,026 in 2010)
Sreerupa 2017 Mnaymar	People aged 60 and above, having functional and sensory limitations, living in rural and urban areas	Men and women, from all age groups, different socioeconomic levels, living in rural and urban areas, having or not functional and sensory limitations	People aged 60 and over (n= 1000)
